# Supplementary material for: The Development of New Methodology for Determination of Vincristine (VCR) in Human Serum Using LC-MS/MS-Based Method for Medical Diagnostics
Source: Molecules. 2022 Nov 16;27(22):7945. doi: 10.3390/molecules27227945 (PMC9694046; doi:10.3390/molecules27227945)
Supplement: Supplementary file 1 [file molecules-27-07945-s001.zip]

Archive with 3 entries (3 files):
- Supplementary Materials S1.pdf
- Supplementary Materials S2.pdf
- Supplementary Materials S3.pdf
